# Supplementary material for: scGRN-Entropy: Inferring cell differentiation trajectories using single-cell data and gene regulation network-based transfer entropy
Source: PLoS Comput Biol. 2024 Nov 25;20(11):e1012638. doi: 10.1371/journal.pcbi.1012638 (PMC11627384; doi:10.1371/journal.pcbi.1012638)
Supplement: S1 Table — (XLSX) [file pcbi.1012638.s012.xlsx]

## Sheet: Sheet1
Datasets Name	Trajector_type	Cell Numbers	Gene Numbers	Organism	Technology	Super-Genes
neonatal-inner-ear-all_burns	acyclic_graph	158	3988	mouse	fluidigm c1	89
cellbench-SC1_luyitian	bifurcation	154	1770	human	CEL-seq2	68
distal-lung-epitheliumtreutlein	bifurcation	59	3491	mouse	fluidigm c1	70
olfactory-projection-neurons-DC3_VA1d_horns	convergence	168	2621	fly	smart-seq2	70
cell-cycle_buettner	cycle	264	6821	mouse	fluidigm c1	102
mouse-cell-atlas-combination-1	disconnected graph	3623	2285	mouse	Microwell-Seq	135
mouse-cell-atlas-combination-5	disconnected graph	2293	2515	mouse	Microwell-Seq	81
germline-human-female_li	linear	666	5319	human	smart-seq2	117
hematopoiesis-gates_olsson	linear	316	3594	mouse	fluidigm c1	102
mESC-differentiation_hayashi	linear	414	2365	mouse	rdRNA-seq	181
neonatal-inner-ear-SC-HC_burns	linear	117	3988	mouse	fluidigm c1	74
placenta-trophoblast-differentiation_mca	multifurcation	1001	2588	mouse	Microwell-Seq	85
epiblast-monkey_nakamura	tree	182	4320	macaque	SC3-seq	96
hematopoiesis-clusters_olsson	tree	376	3594	mouse	fluidigm c1	68
