# Supplementary material for: scGRN-Entropy: Inferring cell differentiation trajectories using single-cell data and gene regulation network-based transfer entropy
Source: PLoS Comput Biol. 2024 Nov 25;20(11):e1012638. doi: 10.1371/journal.pcbi.1012638 (PMC11627384; doi:10.1371/journal.pcbi.1012638)
Supplement: S2 Table — (XLSX) [file pcbi.1012638.s013.xlsx]

## Sheet: Sheet1
Term	Overlap	P.value	Adjusted.P.value	Genes
Progesterone-mediated oo-cyte maturation Homo sa-piens hsa04914	3/98	0.022616	0.751873	CCNB3; SPDYA; PRKACB
Huntington's disease Homo sapiens hsa05016	4/193	0.031431	0.751873	DNAH12; COX8C; DNAH7; SLC25A31
Oocyte meiosis Homo sapiens hsa04114	3/123	0.040337	0.751873	SPDYA; PRKACB; SMC1B
Cell cycle Homo sapiens hsa04110	3/124	0.041157	0.751873	CCNB3; CDKN2D; SMC1B
FoxO signaling pathway Homo sapiens hsa04068	3/133	0.048916	0.751873	CCNB3; CDKN2D; FBXO25
Parkinson's disease Homo sapiens hsa05012	3/142	0.057337	0.751873	COX8C; SLC25A31; PRKACB
Gap junction Homo sapiens hsa04540	2/88	0.102173	0.751873	TUBA3C; PRKACB
GABAergic synapse Homo sapiens hsa04727	2/88	0.102173	0.751873	GABRB2; PRKACB
Morphine addiction Homo sapiens hsa05032	2/91	0.108038	0.751873	GABRB2; PRKACB
Retrograde endocanna-binoid signaling Homo sa-piens hsa04723	2/101	0.128194	0.751873	GABRB2; PRKACB
