# Supplementary material for: scGRN-Entropy: Inferring cell differentiation trajectories using single-cell data and gene regulation network-based transfer entropy
Source: PLoS Comput Biol. 2024 Nov 25;20(11):e1012638. doi: 10.1371/journal.pcbi.1012638 (PMC11627384; doi:10.1371/journal.pcbi.1012638)
Supplement: S3 Table — (XLSX) [file pcbi.1012638.s014.xlsx]

## Sheet: Sheet1
Term	Overlap	P.value	Adjusted.P.value	Genes
homologous chromo-some pairing at meiosis (GO:0007129)	8/29	6.26e-12	3.09e-09	SYCE3; SYCE2; SYCE1; PRDM9; SYCP2; SYCP1; ANKRD31; TEX12
synaptonemal complex assembly (GO:0007130)	6/15	2.29e-10	3.76e-08	SYCE3; SYCE2; SYCE1; SYCP2; SYCP1; TEX12
synaptonemal complex organization (GO:0070193)	6/15	2.29e-10	3.76e-08	SYCE3; SYCE2; SYCE1; SYCP2; SYCP1; TEX12
piRNA metabolic process (GO:0034587)	4/19	4.92e-06	0.000606	TDRD1; ASZ1; TEX15; FKBP6
homologous chromo-some segregation (GO:0045143)	4/22	9.14e-06	0.000902	PRDM9; SYCP1; ANKRD31; MEIKIN
meiosis I (GO:0007127)	4/26	1.83e-05	0.001507	MEI1; HSF2BP; SLC25A31; MEIKIN
meiotic DNA dou-ble-strand break for-mation (GO:0042138)	2/6	0.000554	0.038998	SPO11; ANKRD31
meiotic sister chroma-tid cohesion (GO:0051177)	2/8	0.001025	0.063185	HORMAD2; MEI-KIN
embryonic skeletal system development (GO:0048706)	3/35	0.001287	0.070485	RBP4; SIX1; HOXC9
ncRNA metabolic process (GO:0034660)	3/37	0.001514	0.073765	TDRD1; ASZ1; FKBP6
