# Supplementary material for: scGRN-Entropy: Inferring cell differentiation trajectories using single-cell data and gene regulation network-based transfer entropy
Source: PLoS Comput Biol. 2024 Nov 25;20(11):e1012638. doi: 10.1371/journal.pcbi.1012638 (PMC11627384; doi:10.1371/journal.pcbi.1012638)
Supplement: S4 Table — (XLSX) [file pcbi.1012638.s015.xlsx]

## Sheet: Sheet1
Term	Overlap	P.value	Adjusted.P.value	Genes
Focal adhesion Homo sapiens hsa04510	5/202	0.00604	0.355985	COL4A1; ACTN1; ZYX; FLNA; FLNB
Arrhythmogenic right ventricular cardio-myopathy (ARVC) Homo sapiens hsa05412	3/74	0.008717	0.355985	DSP; JUP; ACTN1
Salmonella infection Homo sapiens hsa05132	3/86	0.013103	0.355985	ARPC1B; FLNA; FLNB
Transcriptional mis-regulation in cancer Homo sapiens hsa05202	4/180	0.019692	0.355985	JUP; PROM1; ETV4; ETV5
Glycine, serine and threonine metabolism Homo sapiens hsa00260	2/40	0.021817	0.355985	GLDC; ALDH7A1
Carbon metabolism Homo sapiens hsa01200	3/113	0.026857	0.355985	GLUD1; GLDC; ALDOC
Proteoglycans in can-cer Homo sapiens hsa05205	4/203	0.028983	0.355985	MMP2; FLNA; NANOG; FLNB
Leukocyte transen-dothelial migration Homo sapiens hsa04670	3/118	0.030004	0.355985	ACTN1; MMP2; THY1
Arginine and proline metabolism Homo sa-piens hsa00330	2/50	0.03303	0.355985	SAT1; ALDH7A1
Pathogenic Esche-richia coli infection Homo sapiens hsa05130	2/55	0.039314	0.369882	TUBB3; ARPC1B
