# Supplementary material for: scGRN-Entropy: Inferring cell differentiation trajectories using single-cell data and gene regulation network-based transfer entropy
Source: PLoS Comput Biol. 2024 Nov 25;20(11):e1012638. doi: 10.1371/journal.pcbi.1012638 (PMC11627384; doi:10.1371/journal.pcbi.1012638)
Supplement: S5 Table — (XLSX) [file pcbi.1012638.s016.xlsx]

## Sheet: Sheet1
Term	Overlap	P.value	Adjusted.P.value	Genes
intrinsic apoptotic sig-naling pathway by p53 class mediator (GO:0072332)	5/36	1.8e-06	0.002137	IFI16; DDIT4; PMAIP1; AEN; PHLDA3
intrinsic apoptotic sig-naling pathway in re-sponse to DNA damage by p53 class mediator (GO:0042771)	4/21	5.56e-06	0.003294	IFI16; DDIT4; AEN; PHLDA3
intrinsic apoptotic sig-naling pathway in re-sponse to DNA damage (GO:0008630)	5/51	1.05e-05	0.003312	IFI16; DDIT4; AEN; CRIP1; PHLDA3
defense response to virus (GO:0051607)	7/133	1.12e-05	0.003312	IFITM1; NLRP9; IFI16; DDIT4; PMAIP1; FLNA; AKAP1
positive regulation of multicellular organismal process (GO:0051240)	10/345	2.85e-05	0.00675	VAMP8; KHDC3L; IFI16; GLIPR2; HILPDA; PDPN; ELOVL6; APOE; ETV4; LOXL2
regulation of ventricular cardiac muscle cell action potential (GO:0098911)	3/12	3.82e-05	0.007548	DSP; JUP; BIN1
defense response to sym-biont (GO:0140546)	6/124	7.77e-05	0.01315	IFITM1; NLRP9; IFI16; DDIT4; PMAIP1; FLNA
amino acid transport (GO:0006865)	4/50	0.000188	0.027901	SLC7A8; SLC43A1; PDPN; SLC7A3
endodermal cell fate specification (GO:0001714)	2/5	0.000318	0.041931	NANOG; POU5F1
bundle of His cell-Purkinje myocyte adhesion involved in cell communication (GO:0086073)	2/6	0.000476	0.056396	DSP; JUP
